# Supplementary material for: DNA Mismatch Repair Gene Mosaicism Is Rare in People With Mismatch Repair-Deficient Cancers
Source: Gastroenterology. Author manuscript; Available in PMC 2025 May 21. (PMC12093059; doi:10.1053/j.gastro.2024.12.027)
Supplement: 1 [file NIHMS2077496-supplement-1.xlsx]

## Sheet: Supplementary Table 1
	Supplementary Table 1. The clinicopathological characteristics of the participants included in this study harbouring a double or single somatic DNA mismatch repair mutation.
	Overview of the tissue type by sex, age at diagnosis (including mean and standard deviation), second primary cancer, first-degree relative with a Lynch-spectrum cancer, ethnicity, loss of DNA mismatch repair protein by immunohistochemistry, CRC site, CRC grade, CRC histological type, EC FIGO stage, SST tumour type, SST site, somatic mutation status and study separated by tissue type.
		CRC (n=96, 71.1%)	EC (n=18, 13.3%)	SST (n=21, 15.6%)	Total (n=135, 100%)
	Sex, n (%)
	Male	49 (51.0%)	0 (0.0%)	19 (90.5%)	68 (50.4%)
	Female	47 (49.0%)	18 (100.0%)	2 (9.5%)	67 (49.6%)
	Age at diagnosis, n (%)
	Mean ± SD	47.0 ± 12.9	57.2 ± 8.8	66.6 ± 10.9	51.4 ± 14.1
	Min. - Max.	19 - 74	40 - 72	39 - 80	19 - 80
	≤50 years	62 (64.6%)	3 (16.7%)	3 (14.3%)	68 (50.4%)
	>50 years	34 (35.4%)	15 (83.3%)	18 (85.7%)	67 (49.6%)
	Second primary cancer, n (%)
	Yes	17 (17.7%)	3 (16.7%)	2 (9.5%)	22 (16.3%)
	No	79 (82.3%)	15 (83.3%)	19 (90.5%)	113 (83.7%)
	First-degree relative with Lynch-spectrum cancer1, n (%)
	Yes	54 (56.3%)	13 (72.2%)	7 (33.3%)	74 (54.8%)
	No	42 (43.8%)	5 (27.8%)	14 (66.7%)	61 (45.2%)
	Ethnicity, n (%)
	Admixed American	4 (4.2%)	1 (5.6%)	0 (0.0%)	5 (3.7%)
	African	1 (1.0%)	0 (0.0%)	0 (0.0%)	1 (0.7%)
	East Asian	2 (2.1%)	2 (11.1%)	0 (0.0%)	4 (3.0%)
	European	86 (89.6%)	15 (83.3%)	21 (100.0%)	122 (90.4%)
	South Asian	3 (3.1%)	0 (0.0%)	0 (0.0%)	3 (2.2%)
	IHC Loss, n (%)
	MLH1/PMS2	51 (53.1%)	8 (44.4%)	5 (23.8%)	64 (47.4%)
	MSH2/MSH6	33 (34.4%)	6 (33.3%)	14 (66.7%)	53 (39.3%)
	MSH6	4 (4.2%)	4 (22.2%)	2 (9.5%)	10 (7.4%)
	PMS2	4 (4.2%)	0 (0.0%)	0 (0.0%)	4 (3.0%)
	Loss of all four MMR proteins	1 (1.0%)	0 (0.0%)	0 (0.0%)	1 (0.7%)
	MSI-H and hypermutated TMB2	3 (3.1%)	0 (0.0%)	0 (0.0%)	3 (2.2%)
	CRC Site, n (%)
	Right	71 (74.0%)	-	-	-
	Left	17 (17.7%)	-	-	-
	Rectum	6 (6.3%)	-	-	-
	Unknown	2 (2.1%)	-	-	-
	CRC Grade, n (%)
	Well differentiated	8 (8.3%)	-	-	-
	Moderately differentiated	53 (55.2%)	-	-	-
	Poorly differentiated	33 (34.4%)	-	-	-
	Unknown	2 (2.1%)	-	-	-
	CRC Histological Type, n (%)
	Adenocarcinoma	74 (77.1%)	-	-	-
	Adenocarcinoma in polyp	1 (1.0%)	-	-	-
	Mucinous adenocarcinoma	20 (20.8%)	-	-	-
	Signet ring adenocarcinoma	1 (1.0%)	-	-	-
	EC FIGO stage, n (%)
	1	-	6 (33.3%)	-	-
	2	-	8 (44.4%)	-	-
	3	-	4 (22.2%)	-	-
	SST Tumour Type, n (%)
	Sebaceoma	-	-	1 (4.8%)	-
	Sebaceous adenoma	-	-	18 (85.7%)	-
	Sebaceous carcinoma	-	-	1 (4.8%)	-
	Sebaceous lesion with atypia	-	-	1 (4.8%)	-
	SST Site, n (%)
	Head and Neck	-	-	12 (57.1%)	-
	Trunk and limbs	-	-	9 (42.9%)	-
	Somatic Mutation Status, n (%)
	Double somatic hit	87 (90.6%)	15 (83.3%)	17 (81.0%)	119 (88.1%)
	Single somatic hit	9 (9.4%)	3 (16.7%)	4 (19.0%)	16 (11.9%)
	Study, n (%)
	ANGELS	59 (61.5%)	17 (94.4%)	0 (0.0%)	76 (56.3%)
	CCFR	37 (38.5%)	1 (5.6%)	0 (0.0%)	38 (28.1%)
	MTS	0 (0.0%)	0 (0.0%)	21 (100.0%)	21 (15.6%)
	Abbreviations: CRC, colorectal cancer; EC, endometrial cancer; SST, sebaceous skin tumours; SD, standard deviation; IHC, immunohistochemistry; MSI-H, high microsatellite instability; TMB, tumour mutation burden; FIGO, nternational Federation of Gynaecology and Obstetrics; ANGELS, Applying Novel Genomic approaches to Early-onset and suspected Lynch Syndrome colorectal and endometrial cancers; CCFR…
	1 The spectrum of Lynch syndrome associated cancers included colorectal, endometrial, ovarian, stomach, liver, prostrate, pancreatic, renal, bladder, brain (glioblastoma) and skin (sebaceous) cancers.
	2 No immunohistochemical assessment was possible as no tissue was available for testing.

## Sheet: Supplementary Table 2
	Supplementary Table 2. Overview of results from deep next-generation sequencing and droplet digital polymerase chain reaction assays for 26 individuals that displayed the presence of the variant identified in the tumour DNA in an alternate DNA source.
	Cases presenting with evidence (≥1%) of the variant identified in the tumour from deep sequencing analysis are shown in red.
								Step 1	Step 2a	Step 2b		Step 3		Step 4
								Standard next-generation sequencing of capture A	Deep next-generation sequencing of capture A	Deep next-generation sequencing of capture B		ddPCR - normal colon/ endometrium epithelium DNA		ddPCR - other DNA source			ddPCR - tumour tissue DNA		Outcome
	#	Study ID	Study	Tumour type	Sex	Gene	Variant	Tumour	Blood	Nomal non-adjacent	Normal adjacent	Nomal non-adjacent	Normal adjacent	Blood	Saliva	Buccal	CRC	EC
	1	Pat_151a	ANGELS	CRC	F	MSH6	c.1135_1139del p.Arg379*	0.29	0.0122	NT	-	0.053	-	0.016	-	0.035	0.202	NT	Soma-wide mosaicism
	2	Pat_328a	ANGELS	CRC	F	MSH2	c.1413delA p.Lys471Asnfs*11	0.44	0	0.0952	0.015	0.1% | 0.1% | 0.1%	8.5% | 8.2% | 6.2%	0% | 0%	0	0	66.2% | 57.6%	-	Localised mosaicismb
	3	Pat_398	ANGELS	CRC	F	MLH1	c.1889T>A p.Ile630Asn	0.5	0	0	0.0005	0	0	0	-	-	0.493	-	No evidence for mosaicismc
	4	Pat_278	ANGELS	CRC	M	MSH2	c.687dup p.Ala230Serfs*2	0.28	0.0009	0	-	0	-	0	-	-	0.296	-	No evidence for mosaicismc
	5	Pat_204	CCFR	CRC	F	MSH2	c.1861C>T p.Arg621*	0.15	0	0.00100318	-	0	-	0	-	-	0.211	-	No evidence for mosaicismc
	6	Pat_202	CCFR	CRC	F	MSH2	c.2465_2466delinsAG p.Cys822*	0.08	0	0.00158384	-	0	-	0	-	-	0.181	-	No evidence for mosaicismc
	7	Pat_128	ANGELS	EC	F	MSH6	c.2690dup p.Asn897Lysfs*3	0.25	0.0003	0.000616776	NT	0	0	0	-	0	-	0.254	No evidence for mosaicismc
	8	Pat_100	CCFR	CRC	M	MLH1	c.350C>T p.Thr117Met	0.43	0	0.00235294	-	0.006	-	0	-	-	0.431	-	No evidence for mosaicismc
	9	Pat_195	CCFR	CRC	F	MLH1	c.350C>T p.Thr117Met	0.41	0	0.007	-	0.003	-	0	-	-	0.316	-	No evidence for mosaicismc
	10	Pat_321	ANGELS	CRC	M	MLH1	c.392C>G p.Ser131*	0.66	0	NT	0.0177679	0.002	0.002	0	-	0	0.236	-	No evidence for mosaicismc
	11	Pat_383	ANGELS	CRC	F	MLH1	c.790+1G>A p.?	0.23	0	0	0.0163	0.001	0.009	0	-	-	0.226	-	No evidence for mosaicismc
	12	Pat_015	ANGELS	EC	F	MLH1	c.1459C>T p.Arg487*	0.77	0	0.00180873	-	0.002	-	0	-	0	-	0.301	No evidence for mosaicismc
	13	Pat_300	CCFR	CRC	F	MLH1	c.2041G>A p.Ala681Thr	0.45	0	0.006	-	0.005	-	0	-	-	0.476	-	No evidence for mosaicismc
	14	Pat_185	ANGELS	CRC	M	MLH1	c.2098C>T p.Gln700*	0.49	0	NT	0.007431	0.001	0.003	0	0	-	0.425	-	No evidence for mosaicismc
	15	Pat_173	ANGELS	CRC	M	MSH2	c.1216C>T p.Arg406*	0.31	0	0.0033	0.0024	0.002	0.003	0	-	-	0.37	-	No evidence for mosaicismc
	16	Pat_038	ANGELS	CRC	F	MSH2	c.1216C>T p.Arg406*	0.24	0	0.0014	-	0.001	-	0	-	-	0.176	-	No evidence for mosaicismc
	17	Pat_277	ANGELS	EC	F	MSH6	c.3261del p.Phe1088Serfs*2	0.21	0.0025	0.0255537	-	0.005	-	0	0	0	-	0.25	No evidence for mosaicismc
	18	Pat_236	ANGELS	CRC	M	PMS2	c.1687C>T p.Arg563*	0.4	0	0.002	-	0.004	-	0	-	0	0.341	-	No evidence for mosaicismc
	19	Pat_272	ANGELS	CRC	F	MLH1	c.37G>T p.Glu13*	0.43	0	0	0.0161	0	0.013	0	-	-	0.46	-	Likely tumour contamination of adjacent normald
	20	Pat_280	ANGELS	CRC	M	MSH2	c.266del p.Val89Glufs*85	0.54	0	0	0.027	0	0.026	0	-	-	0.594	-	Likely tumour contamination of adjacent normald
	21	Pat_273	ANGELS	CRC	F	MSH2	c.2459-12A>G p.?	0.28	0	0	0.0158	0	0.011	0	-	-	0.229	-	Likely tumour contamination of adjacent normald
	22	Pat_091	CCFR	CRC	F	MLH1	c.199G>C p.Gly67Arg	0.77	0	0.000401526	-	Failed	-	Failed	-	-	Failed	-	Failed assay - likely not mosaic
	23	Pat_101	CCFR	CRC	F	MLH1	c.677G>A p.Arg226Gln	0.07	0.0015	0.007	-	Failed	-	Failed	-	-	Failed	-	Failed assay - likely not mosaic
	24	Pat_306	ANGELS	CRC	F	MSH2	c.547C>T p.Gln183*	0.32	0	NT	0.0033389	Failed	Failed	Failed	-	Failed	Failed	-	Failed assay - likely not mosaic
	25	Pat_255	ANGELS	CRC	F	MSH2	c.942+3A>T p.?e	0.29	0.02	0.0002	-	Failed	-	Failed	-	-	Failed	-	Unknown mosaic (ddPCR failed)
	26	Pat_307	ANGELS	CRC	F	MSH2	c.942+3A>T p.?e	0.24	0.02	-	0.0011	-	Failed	Failed	-	-	Failed	-	Unknown mosaic (ddPCR failed)
	Abbreviations: ID, identification number; AgeDx, age at diagnosis; ANGELS, Applying Novel Genomic approaches to Early-onset and suspected Lynch Syndrome colorectal and endometrial cancers; CCFR, Colon Cancer Family Registry; CRC, colorectal cancer; EC, endometrial cancer; F, female sex; M, male sex; normal non-adjacent, normal tissue from the resection margin i.e., non-adjacent to the tumour; nor…
	a All DNA sources tested for this participant are shown in Figure 1B and Figure 1C, respectively.
	b Results are presented for the variant from each of three triplicate assays.
	c A case was confirmed as no evidence for mosaicism if no signal at all or no signal above backround/control level was observed for the variant of interest.
	d Tumour cell contamination is most likely due to having occurred during the macrodissection process as tumour and normal cells adjacent to the tumour are in immediate proximity to each other on an FFPE section.
	e MSH2 c.942+3A>T is a variant within a 27-base homopolymer stretch of A nucleotides which did not enable a successful ddPCR assay result. This variant is well-known to be difficult to detect or is missed by next-generation sequencing, therefore, the variant is a potential artefact that was not able to be validated by ddPCR.
